# Supplementary material for: Human Enamel Formation: A Scoping Review for Oral Health Professionals
Source: Dent J (Basel). 2026 Jul 9;14(7):421. doi: 10.3390/dj14070421 (PMC13408100; doi:10.3390/dj14070421)
Supplement: Supplementary file 1 [file dentistry-14-00421-s001.zip]

Archive with 1 entries (1 files):
- dentistry-4345975-supplementary.pdf
